# Supplementary material for: Genome-Wide Identification of CFEM Proteins in Sclerotinia sclerotiorum Reveals Effector Candidates with Cell Death Suppression Activity
Source: Plants (Basel). 2026 Mar 20;15(6):957. doi: 10.3390/plants15060957 (PMC13030711; doi:10.3390/plants15060957)
Supplement: Supplementary file 1 [file plants-15-00957-s001.zip]

Archive with 8 entries (7 files):
- Supplementry/
- Supplementry/Supplementry Figure S1.docx
- Supplementry/Supplementry Table S1.xlsx
- Supplementry/Supplementry Table S2.xlsx
- Supplementry/Supplementry Table S3.xlsx
- Supplementry/Supplementry Table S4.xlsx
- Supplementry/Supplementry Table S5.xlsx
- Supplementry/Supplementry Table S6.xlsx
