# Supplementary material for: Genome-Wide Identification of CFEM Proteins in Sclerotinia sclerotiorum Reveals Effector Candidates with Cell Death Suppression Activity
Source: Plants (Basel). 2026 Mar 20;15(6):957. doi: 10.3390/plants15060957 (PMC13030711; doi:10.3390/plants15060957)
Supplement: Supplementary file 1 [file plants-15-00957-s001.zip › Supplementry/Supplementry Table S1.xlsx]

## Sheet: Sheet1
Name	Amino acid sequence
SsCFEM1	MQFSYATITALLASVAYSQSVASEVAQLPSCALTCLATAVPGAGCGLADYACQCGTAKDSITQAATPCIAAGCSTEDALKTQQVTNQICALENASSSSGSSSAAASTSGPSSSSATESSSSAGSSISSATGSAISSISSSLSSVGSSISASASSVGSSISASASSVASSARESASSTRASASSRASASSTSSAAATTSTAAGNRVAAAGAVVGAGFLAAFAL
SsCFEM2	MVQSFFTFFSFLVCVNSALIPSPLLNRDDTPSSVAPAPSLPSCALSCIASAVASQTTCGAADLACQCDPDNASLIQGEATSCVLGACGIEEALQVLNDATAECSSVLAAESATASTKPSSTVPPVVPSAALTSSPLGTSATSSSLPPTTSSPLDSGSPSTAPSALPSSAAPSSIPSSTPNTSPNTTFIIPACALGCIQNAIKYTDCAFANLTCQCEKENVGVIQSATANCVVESCGDQGDWIAVDVQRGQTDNCTSLSPPSGSNSSSSSSSITGSATANSQTQISLTGNPSAVSTTVHPCGPPIPDSSTTSTASSLSSSDPSDPGNSASSTNPSGSSPTDPGGDGGNVPSYYSYPSGPSLTDPLSSPTSSGGDPSAAASSTPTDSGSASSTNTSADPSG…
SsCFEM3	MAFMVSMAVIIEGQPQNSTELLADASAAYPKCALVCTAEILPTSGCSSTDVECICTNIALQHNVTACAQKTCTIPELLTTKNVTDTLCGAPVRDRTLTAELVGLIGVADLGLGKDIWTLPPQNITNILKFYYVSEVMYNAAIATIKISFCLMYIRLFPFKPYVYWVYGTLALCIGYGISFTVATIFQCTPVTYAWYQWDKLHEGFCGNFHLQVLMNAAFNVALDILIIALPVWNVTQLMMGWQKKATVIFSITRLANIGYFSLMELYVGIIIACIPALRPLAHKTLVVFNSITGHSRLSNSKARSPWSSDGDRFPRKRIIRNRDESILKETMVTVTDFKKSLV
SsCFEM4	MPTIIFVLTMLASIVSGQLQNLPKCGMDCLTSAVLNSTCAPTDTPCICADKALQVQAHQCVLSFCTVREQLATLNITNAECGIFSGHDHSWFPPLMFFVIFAGIIFVLRLVSRVVCHTKFWWDDFVNLLAMLGCVAYSTASIVTGNLGLGTEIWAVPQENITTLLKLSYVEFLLYNWCEVTLRTSVLLFYIRVFTVGTGPRRIFLITLIVSNTLSVGFALFNIFQCTPISYFWLRWDEEHKGHCIPANKVTLSGGIIDLFWTVLIIVIPLPYILRLKLAAYKKFAATTMFALGISTIVIMCYRFKTLKAYDVGENPTMDGIGVTLWSAIELDVALICACLPSIYPLFVRLIHRGQPPPEKPAPSSSLITIGGTGGKALGRSKRKRGLWSYPGMTGLTNT…
SsCFEM5	MKFTTAFSIAGTLLSVSAQNFGAEPACAIPCLQSAISVAGCGANDQACQCGTAQTAIQTAATPCLISACNANELASAASVGAALCAAFSASASASAVTGSVTTEGGSAITSGNPGGLASSTSAPGASGSPLSSSDPGGVLSILTNTSVSSTGSATESATGSALSSSNLGGAMSSASATTSNPGGVMSSATSTTSRSTSTSTSSRTTGSATSSSPTSATTNAAPTVGVKMVGGLMGAALGVVALL
SsCFEM6	MRVSSWLSLWCAVLPVSIVAETLSLSDIVEALPACAVTCLTTAIANSTCSPTDEQCICTNVPLNTEVNVCVSAHCTVKEALTTKNVTSVACNAPYRDKGNFYTWLSNSFVIVSWVAYLLRITSRFISDTNLWWDDYMATVVMIIGIPSSVINVQGLSAHGLGKDIWTLSFNDISAMIRFFYAAEILYFAQVSFVKISILLFFLRLFPERKIRVAIWCTIILNGVILVLFDLLAVFQCRPISFYWKRWDNEHVGTCLNINILAFTSAGQSIVMDIWMLILPLTQLYDLNLHWKKKVGVGAMLGIGILITIVSTLRLKSLVHFANTQNPTWDYLEVGYWSTIEICVGIICSSMPALRLLLVRIFPRFASTTYNSSNHSKNQGNDPSKRRSSVPKIQFRNAY…
SsCFEM7	MKSSVILAISAFTAASVAQQSISDLPSCGQTCINNMLSLAPALGCSSPDAACLCTKPDFAFGIRDCSNEACGADVAASVISYGLLYCASASASATASGSAGSATTLATSTVGSSSAPSSGAAGSSAAASSSAITTSALLATITSGSETLTSTVGSTTIYGSGGVGIVSSTPISTEAVVSTATSDGSTFETTVGSSTIYSTPSPTDGSSAITTSEIVSTVTSGSSTFETTVGSTTIFGGGAASSASSVAASASSAAASSASEISSSASAAISSVESSASSVASAATSSGASRSSSAASRASSATSAAGSAATSSTSSGMAALPTGATGLLAAAGLAALLL
SsCFEM8	MQFTIAGLLAIASLASAQYAGIPTCAQSCIADAVKKATTCGASDTACQCIPDNVSKIQNAATTCVIDACGITVALTVQSAATSACASLPASSASEQTSASSVPSSSYVAPSSSASIIPSSSAVASYSSATESSPVVSSAASTAVSSAASTPVSSVASTPATTAVVTLTPITSGVAAPTGSTGSNATAPSTPTSSITPYTGAGAQVKAGLGSVLVLGLAAIFAF
SsCFEM9	MKFSIIFLAAATIVSAAEFPGQPACASPCITQAISQGTNCDIEDLACQCQPSNLAGIFTAIVPCILGSCTAPGELQQAQAAPNQCDNLGSATATTSTESSTSETSSASPGSSTTSGPASTTASDTRTTGPTTTSGPTNGTFTTGQPTATSKVGEVTQNAAHSVGLAGVGGMVGLVAAVVAAL
SsCFEM10	MKFSYVAIGLGAASIVSAQSAACTSAVAAVPACGATCINASVEKFCSSTDNYTCECASSTFSSIQSDATTCVINACGLTTAAQVLSAVNDVALSKMIPYYLRNEGALEKNSRWQPTTII
SsCFEM11	MLLWFSTLVNTQSLSDEINSLPSCSDSCLDIATGSLGCGVGDFSCFCADESGSPTQGSTVSSATSCIKNSCSLLDASTTLKVVGQICVLINDPTSSISISSSTTSRASSSSTTSLKSIKTSSSSTLSSSMASKSVTATSTPTSLTSAPSITSTSSQSSSGKGLSNVVIGMIVLAVVATLLILAFIARLLRKRRANRKNSTGGRFQNLDEEDGTAKKPMELQGNDTQILKWGGIGVRKSVRVHTQRITSYISPISPKHRSRNESWGDARDHLATIDENLRGVGQSSEPVGRIDTSPVRWPSTSTANSPTTPEMTEPMGALFPPHHYRINLSRESLPPSLPALDLPSITLSSTSRPNTPHQPLPKSPPPQEVSVKTIARLDRPFSDFPHQMPPSPQTAGIP…
SsCFEM12	MPPDSRPRLGASVSNRLSDSKNYDLNNLDDYKPMKVLKYSEAFGRCIYTNNADIHPPTVFPRMAMLPSSLLLLIYALSTCVNAEFSLTSQITSFIPSCAQVCFESFVQDNYPTSVCGDTPTLDCLCENSSKSTYTVGEGAVQCIMSEASVGFCNGDDSSILKAYEMCNSDKSALPNTHSTLTATLVLQSGSASIVQIAPVATTSASGSTATTLRTSASPTTPSSTTDGKSSTAVPQPAAATSVTPSQQKSKPVLSTGQIAGIVVAGVGGVILAVVVILLFACVRRKRQANRDSGYLPFQQEPTMSIKSQSHFGITKPIAPSPASVSTRGPTPIGPFLGARMHPRGGQPSPDPFSQRNAIPENIGLAMTSESPQNNSLAPMGYTEEVFQRGPSPLLPERP…
SsCFEM13	MKYISIVAITAVLAGLTSAQNGLPTCAQSCVTRYTSGSEIGGCTNLDVACICSNSSFLSGIACCLADACEAADEATAVAYAQNLCRTAGVTNLPSAVSCASTASSTASGASSSATGASSSTTSGSAGATTTSGTSTASGAGVSGSSTGTSPSASASAVDNAGLQKEIGGAALFGGLAAAMIGLL
