# Supplementary material for: Genome-Wide Identification of CFEM Proteins in Sclerotinia sclerotiorum Reveals Effector Candidates with Cell Death Suppression Activity
Source: Plants (Basel). 2026 Mar 20;15(6):957. doi: 10.3390/plants15060957 (PMC13030711; doi:10.3390/plants15060957)
Supplement: Supplementary file 1 [file plants-15-00957-s001.zip › Supplementry/Supplementry Table S2.xlsx]

## Sheet: Sheet1
Name	Sequence of the CFEM domain
SsCFEM1	vaqlps caltclatav pgagcglady acqcgtakdsitqaatpcia agcstedalk tqqvtnqica
SsCFEM2.1	apsl pscalscias avasqttcgaadlacqcdpd nasliqgeat scvlgacgie ealqvlndat aecs
SsCFEM2.2	ip acalgciqna ikytdcafan ltcqcekenv gviqsatanc vvescg
SsCFEM3	aayp kcalvctaei lptsgcsstd vecictnialqhnvtacaqk tctipelltt knvtdtlcg
SsCFEM4	qlq nlpkcgmdcl tsavlnstca ptdtpcicad kalqvqahqc vlsfctvreq latlnitnae cg
SsCFEM5	pacaip clqsaisvag cgandqacqc gtaqtaiqta atpclisacn anelasaasv g
SsCFEM6	ive alpacavtcl ttaianstcs ptdeqcictnvplntevnvc vsahctvkea lttknvtsva cn
SsCFEM7	sisdlpscgq tcinnmlsla palgcsspda aclctkpdfafgirdcsnea cgadvaasvi sygllyc
SsCFEM8	qya giptcaqsci adavkkattc gasdtacqci pdnvskiqnaattcvidacg itvaltvqsa atsaca
SsCFEM9	p gqpacaspci tqaisqgtnc diedlacqcq psnlagifta ivpcilgsct apgelqqaqa apnqcd
SsCFEM10	avaav pacgatcina svekfcsstd nytcecasst fssiqsdatt cvinacgltt aaqvlsavnd v
SsCFEM11	INSLPSCSDSCLDIATGSLGCGVGDFSCFCADESGSPTQGSTVSSATSCIKNSCSLLDASTTLKVVGQIC
SsCFEM12	ipscaqvcfesfvqdnyptsvcgdtptldclcensskstytvgegavqcimseasvgfcngddss
SsCFEM13	Glptcaqscvtrytsgseiggctnldvacicsnssflsgiaccladaceaadeatavayaqnlc
