# Supplementary material for: Genome-Wide Identification of CFEM Proteins in Sclerotinia sclerotiorum Reveals Effector Candidates with Cell Death Suppression Activity
Source: Plants (Basel). 2026 Mar 20;15(6):957. doi: 10.3390/plants15060957 (PMC13030711; doi:10.3390/plants15060957)
Supplement: Supplementary file 1 [file plants-15-00957-s001.zip › Supplementry/Supplementry Table S3.xlsx]

## Sheet: Sheet1
Name	Amino acid sequence
PAN0_027d6170	mvshscltllatlvalsclraslampvrpilpsfldvrhrvafwhggsesaeprgqyplvhmpsdmtsaglttrpprflelehdhilvalkgermrfdptlaalrahpivigrgtrvereafdlvnfpgtkvshvlniptdqralqafqaggmrtihvmapvpvnqewysmlripytaqtqqhpplliyelsvakrqqhdyirligaaivqepqnpfnflirwnsspavtsvariqdeaneapehrgierpkpisklwvvrrllatsisaalgghmreacarrdppatwavvavmkwtrlhqptgplrlhivaihttltvappervtgatssrtcllldpqprsfrisppfhifspfnsivamvaakrtikltcalvlllsvvaavsaqgdnkaaspaa…
XP_003713375.1_Pyricularia_oryzae_70-15	MKSLPTRLFLLLIGAWALLVQAQNLELPACAKTCLATSIARSSCAPTDQTCICTDARLQQEVNDCVREKCTIREGLVTLNTTSTECGLPVQDKRQPLKTLAITLGAISPLFVILRMSARFMLMNQGGAAVAVGEDDWFILAALVVGVPNTVIIVSGLVDSGGLGLDIWRLDPETINSFGKYFYATAIMYFAEVTLLKMSLLWFYLRIFPSRGVRLALWATIAFNIAFGITFFLLGVLQCQPISYFWTKWDGEHEGTCVDINTVAWSNAGISIALDIWMLAVPLSQLQALRLNWKKKVGVALMFCVGTLVTVVSVLRLQSLVAFARSDNPTMDSWDVTSWSVIEINVGIMCTCLPSLRLLLVRIFPRLGGGGGSSGASRAYGGGGGGGRTGATLGGTGGT…
XP_003711467.1_Pyricularia_oryzae_70-15	MRSLSSFLLLLVLGAWTALVQAQLGQAIAELPASVPQSSCSLLDQACICANEPLQAEITLCVKAGCTAKEQLHTLRVTSSMCGHEVRDRRQLLWVLTIVLGCMSPVFVGTRLATRLFIAPNGTGWSLLSSDDWCIVATLAMGIPSTIVIATGLIPQGHLGMDIWMLEPAAIENFGRYFYTVEVLYFAELMLLKMSLLFFYLRIFPSRGVRRILWATIIFNGVYGVAFVLVGIFQCNPISYFWTKWDGEHQGKCINVNAMAWSNAAISIALDLWMLAVPMWQLRTLRMHWKKKIGVGAMFVVGTLITVVSVLRLQSLVDFASSDNPTQTSWDVTFWSLLEIKVGIFCACMPTLRLLLVRIFPRLGGTTVATSSGYVKDSAGNRRRGGTGGGGASWPAKSD…
MGG_07565_Pyricularia_oryzae_70-15	MLLRRLQIQLLGLLVAATLAAATTVGNITTVTKIPKCALRCLVEELPASTCPSTTLDKHCICKNHDLRRAVYDCLTLKCSVRDNFAAINITATACGVEPVSTVDISIEFYATFTTLTVIFISARMATKIAGISTWWWDDTTIVIVFIIHMATSLAGMLWGMTGTDIWALSPAQINRFLFISFIYGVRYFVNMALIKASILFGLLRVFPNKNFRRVLWGTQIFNLFFTLAMLGAWFGQCQPMSFYWLGWDGEHEGSCVDKKAVALAHAGIHLSLDVWILVLPINQIAALNLEKKKKVGAVLMFGVGIFLTIVCALRINALVDGTRPRSISTRGFWTALWSNIENSVGIMVACMPAMRILFTQLIIPKIRESMGERRHSVAPSTAHSKAGTTSTCNTRPNT…
MGCH7_ch7g705_Pyricularia_oryzae_70-15	mqlaglflafvclgscyglisaenstaievvqvpelptcslpcfhlalrdincphgnttcacgnldmqisiqacsrslcsiydslethkylddvcgqpdrdqgtpirvlcwlglflttvsvvarvlckifdpsssgsrirpslslltgddlfliltyltsvpvyvivgyvlvdaglgrdvwtletnridsigywiyvfeplyilimtflktsfllfflqmfcrgpsertclrgllnlrlalwstvifnaacgfcfilplilqcnpisytwtrwpgdgehsdgtcinvkavvwvngalsvitsdldallaplsntrneptpaeadcyrrhvwigsfmllsvsvvsvlrlqglntygytvvdptwdyypsviwsvleftvgmlcaclsaargvvlrstthg…
MGG_01867_Pyricularia_oryzae_70-15	mrlnlefaqqlllllsfvsvarsaaiegnlekalyqlpkcalsscvagnttcicsdeavsvslvtcvrgscglndqlacntsgpnlktcpcgefpprkdtlkvsknacsqasrdktaenrrvnwamialctpfallrllskvefprntvrggwlptmpeagwddlclllawfctivmgiiigvplqraalgrdlwtlskqqlidtgywiyvaepiymsshaflkasflffylrvfglvgsvsyffglcpmrplllgtlwvnlvigiiivglsigqctpisyswtqwaedspgsciqsgqllcatgdttassdnpgmmmsnsatwsmvessvgivcaclpgmrkfivrtipqawswagrslgsgtsgstdaqrqqhdrhaprsavprrlrtmsgsllept…
MGG_12468_Pyricularia_oryzae_70-15	MRVAFLLVSLAASLALAQDINPVPACGQGCFNSMKGTLGCAPADQKCLCDKPDYRNGLKDCVTQSCGADATAVHAALNTYVDAVCVAAAGPPPAAATSTPPALSTPASTPPHSTSAPPTSAPASTTPAASTTPSSTSASTASTTSSSSTSSSTQSSSSSSTTSSATSSATAAPAASEKSAEGLSNTAKIGIAVGGAVAALGLIGVLVCVFLHRRNQRQDNDQLRRLKISEPMPGAGRTYAGDHFHDKYQSSSPSDIDFKSRRYEDMLPRQMPRNMV
BofuT4_P104050.1_Botrytis_cinerea_T4	mvqtfftllslflcvnsalipvpllnrddpspviapapsipscaipciasavaeetscgptdlacqcdpdnvtliqgvatscvlqacgteealqvlgdttaecssvlaagnasaapssatpsaipsaapssasasisaapssvsttssidssppsavpssvvgsvpsvvptppnttfvipacadsciqnavgltscgltniicqceksnaeaiqsatvscvtascgenganiaievnrsqvdkcnalsapagssssitgsvtangptqisltgnpsgisteippcgppipyygyptqsnpinppgsptpdagdppgvvsstptdpgstsstnasidpsggsgstptdpsfpasggsfpsgagsstpadpgsasstnislnppgivsstptdpgsasstn…
BCIN_14g05390_Botrytis_cinerea_B05.10	mkfstafsiagtfiavsaqnfgaepacaipclqsavsvagcgandqacqcgtaqaaiqtaatpciisacdsadlasaasvgfalcsaysatavtgsvttqaitsenpgglasstgdasatgsalsssnpggiitltgtsltstassvsgsmtgtaltssnpggaissaissasssissvissasssasaavssasssatrsasssassptsattnaaptmgvqmvgglmgavlgvvavl
BCIN_09g02270_Botrytis_cinerea_B05.10	MQFTYAAISALLASVAYSQTVASEVAQLPSCALACLSTASSGAGCSITDFACQCGDAKDAITKAATPCIAAGCSAADTLSTQKITTEICVLQAAAGSSGSSAAASSTQASSSSASDSASSSAVSNISSIGSSIASGASSTASSILSSASSAASGAGSSATSASSSAAATVSTAAGNRVNAAGAIVGAGFLAAFAL
BCIN_13g03160_Botrytis_cinerea_B05.10	MKFQSVSAFVGLLSIAAAATTTTSSVSSSSTSLSTAVSQLPTCAQECLPTVGTEIGCSVGDFECMCSSSGSLVAHMGTCILKKNDCSSDDITKAKDIATQICNIMSSNPDSSAVASASQLIVSEVAKATATAKSAAANAGLRMEHGLAMVGAAAFAALVI
BofuT4_P029570.1_Botrytis_cinerea_T4	MKFSLVVLAITATLASAAEFPGQPVCASACISQAIAEGTNCDIEDTACQCQASNLAGISSAIVPCILGACTAAGEIQQAQNAPNRCTIAPAETTASETRSTAESTSESSTSSASPGSSSSSSGPALTSGTGSLTTAPATTSRPGNGTVTTGGPTATSSAAGEVTANAGHSVGLAGVGGMVGLLAAVVAAL
BofuT4P3000027001_Botrytis_cinerea_T4	MKASVILAISAFAAASVAQSLSDLPPCGQTCISNMLAKSEELGCSAPDAACLCTKPDFGYGIRDCSNAACGAEAAVSVISYGQSYCAAVSTTSSAESSTLATSTASASGSGSAESSTESSAAASSSAITTSALLATVTSGSETITTTIGSTTIYGSGGIAVVSSTPISTSAIVSTITSDDSTFESTVGSSTIYSTPSPTDSGVSSAITTSAIVSTVTSDSSTFETTVGSTTISGIGAITSISSEAASSASAISSSAGSAISSLESSASSAASSLASGASSVASSATSRVSSATSAAGSAAASETSSAMGSLPTGATGLMAAAGLAALLL
KAL1576660.1_Candida_albicans	MLVLVIALVFLKSILATPPACFLSCINEIAHDCPEDAVNLTCICINEDLIIGCLVDICPFGTFISARDHYIGTCLEHGRPSITNPVPPPAIWPPEPKVSSISNTTMRTEFTSSIMQVTQTVEFPARVTITPIPSDIPKPEIVDESEDEFYNPNEPCEWEETDSLDENGAFIVIRRPVNVPKRYRDPSNVGNIRRVIITRPVNYYSNQQASDNPKPRKDQHVKRIKKFPKKVSKNANESKMSPSTLNQKIKPNRNNLKKLHKKKFQVNRKSI
KAL1575864.1_Candida_albicans	MASFLKISTLIAIVSTLQTTLAAPPACLLACVAKVEKVSKCSGLNDLSCICTTKNSDVEKCLKEICPNGDADTAISAFKSSCSGYSSQSSSSESESESASSEESSASASASASASSSAGKSSSVEASTTKESSSAKASSSAAGSSEAVSSATETASTEESSSAAASASAAASASASASASATKESSSEAASSTSSTLKESKTSTTAAASSSESTTATGVLTQSEGSAAKVGLGALVGLVGAVLL
KAF6069096.1_Candida_albicans	MASFLKISTLIAIVSTLQTTLAAPPACLLACVAKVEKGSKCSGLNDLSCICTTKISTSCSGYSSQSSSSESESESASSEESSASASASASASASSSAGKSSNVEASTTKESSSAKASSSAAGSSEAVSSATEIASTEESSSAAAASASATKESSSEAASSTSSTLKESKTSTTAAASSSESTTATGVLTQSEGSAAKVGLGALVGLVGAVLL
BAE44613.1_Candida_albicans	MASFLKISTLIAIVSTLQTTLAAPPACLLACVAKVEKGSKCSGLNDLSCICTTKNSDVEKCLKEICPNGDADTAISAFKSSCSGYSSQSSSSESESESASSEESSASASASASSSAGKSSNVEASTTKESSSAKASSSAAGSSEAVSSATETASTEESSSAAASASASASATKESSSEAASSTSSTLKESKTSTTAAASSSESTTATGVLTQSEGSAAKVGLGALVGLVGAVLL
HG531_001333_Fusarium_graminearum	MVSLRVAITLCVAYLSYLAAAVSLEDIPKCSLPCVIQVMSNPAVANSSIEAMCAARDMEKMIQDCITDKCTIRESLQFADFVSEVCNFPQEDYRPKYRAIVIAWTCISLVAVILLIASKIFVATPWGLDDTFSILTFCIIVPCTIFFLRTTDDGFGSTKALYQSANFSPLLKNIFVWQILFIAGLACAKTSILLFFLRIFPGPKFRRMVWSTLAFNTITTIVLLVVQLTVGRIVELVWDREDLAASMDKYKKPIIIILAHCAVDFCVDAWMLVLPMTQLYNLGLRTDKKVRVMCMFGIGIFLTVVSLVRLVLQAKVVPNPSETDSKLQSTVVWANVELNVGFVVAVMAPIRQLFQLIAAGGKAGEETTTNRSRSRTATFVDRSLIRIKDVDEEQLVIQD…
HG531_001255_Fusarium_graminearum	MKTSAITAIAATAFFAAPTLASPRGRDLDWVPECGVTCVERAVAAQGCDPNLQECYCGRGFFDPWYACVSQACSREDLPNGYIWGFTRCDPKTPIFIDSETYDLIKAPRNETTVAPVPTSTGIWSASPSFVSDRDWVLETPHSVKSNIQTRAIAEETAVIVTETATRASATGPTATSTKPATVTDSGSVMIKASMASIGLASVAAMFLAV
HG531_001097_Fusarium_graminearum	MRLFSFSILVTAFAATFVNAASFADLASQIPACDLKCVQQAIPQSPCAMTDTKCLCTDKTFAGLTQACVVQNCTVKEQLTLMRVQSLACGVPVQSQQMKFRVNAIIACILAEIAVILRIYSKVSILGKLTVDDYLIMVAACATVPYIWLACRLADLGFGLNIWDITPFDNLYELLKLFWIDQIMYSVHLYSTKLSMLFFLRGIFTTSEFKKLTLYIGVFVALCGMATMITTGLQCLPSSYNYTSWDGEHKGHCNDLNVQTYIFGGINMACDLVILVLPLPHLMKLQVKHRQKAQLFVMFSLGIVVTVFSVIRLPFLVSLGKTSNPTWEYVEVTIWSIWETELGMVCASLPAIRHLCKHFWPNAMSTIASKMSFTGSNKDSNFDKSAGSWTGSRGTRSKT…
HG531_000080_Fusarium_graminearum	MMLFRSLLAGLLATLPLALAQDAAMSALATLPKCAAKCMVTAIESSTCELGDVKCSCTNAPLQAEIEKCVLTSCTVPEAMTCGAPVRDHRGQFVSLNAVMGTLSGLFVLQRFGTKLFLKLPLGLDDLFIVFVMCAAVPSIIINAYGLAPNGIGRDIWTITPQQVTNFGRLFYIMAILYFCLQTFLKLSMIFFFLRIFPTKGVRKSLWTTVIFTSIFGLVFVFITIFQCKPISYFWTKWDHQHTGTCLDVNAITWSSAAVNIALDIWILTIPLSQLKKMNLDWRKKIGVGMMFSVGIFVTIMSILRLTATIRAGTGKGSNNPTWEYLAVTRWSTIEGNVGIICACLPSFRMLLVQIFPKVLGTSRRGYQTYDQYGSNKPTNGGTNASRNRSRAQLGTTSH…
CAF3529866.1_Fusarium_graminearum	MKSSLLTVFGLVAAAAAQSSGDLPQCGRTANSPQQTCAGNMVSAAKSKELGCDAGDVSCLCTNQDFIYGLRDCSAAICNSEQAAAVVAYGLALCRQAGVQITTGSAGSVSASATGTGAVRTVLSTLVESDTTITSAVSTISGTATGGNEDDLSVSTYTSVFTNSAGDEVTSTIKEILGGVALTTYTSGGSTIIEPIETASASASASASDETESAQVTTFTTDGTAVVRTLTTVTTGSETDSADTAEVTTFTTDGTEVVRTLTTVTTGSESESGSVSETVTDASTVTEGSGTATGTEASASASSTETDNAAVAQMTGAPMGVIAAAGLAMLLL
UMAG_02820	MATHKQHFVPLDRIDPVSGFNRGHNPKRRLSFIYGFTTAALVWSVTPICYAILAYRFYSTGHPIDIPHGYGFWARFCYIYALIEMPFSIYLWFLTKKAAARPPPLNVDMDTLQILLTKSLTAGLGPAPESKLTKRINGVGNDKPKQQQPMGLCAFKDKHVDPDDASARRERLRSWFFFAPIEDIYEDNMREWLAWAFSARSLKDALADPQYAHLINDGLEMVKLRLGWTDMKKGLNPKVKAIRLTLDPVRTMHRPFGYYVVTNGVSFGTIAWLMLTKGFRLENSGKCSFLVKPAQPNKPSKIKGEKESLPIVFLHGLGIGLGQYIAMLRKLAKHQDGVVILLQPHISTNIFSRYFLEPPSKDEQASSLISISKRHNFSRCATLSHSNGTMVLGWLLRTA…
