# Supplementary material for: Genome-Wide Identification of CFEM Proteins in Sclerotinia sclerotiorum Reveals Effector Candidates with Cell Death Suppression Activity
Source: Plants (Basel). 2026 Mar 20;15(6):957. doi: 10.3390/plants15060957 (PMC13030711; doi:10.3390/plants15060957)
Supplement: Supplementary file 1 [file plants-15-00957-s001.zip › Supplementry/Supplementry Table S4.xlsx]

## Sheet: Sheet1
Name	Coding sequences (CDS) (5'→3')
SsCFEM1	Atgcaattctcatacgcaaccatcaccgctctgctcgcttcagtagcttactcccaatctgtcgccagtgaagtagctcaacttccttcctgtgcccttacttgcttagcaaccgccgttcccggtgctggctgtggtctcgcagattatgcttgtcaatgcggtactgccaaagattctatcacccaggcagctaccccatgtatcgcagccggttgctctaccgaagatgctttgaaaacccaacaagtaaccaaccaaatctgcgctctcgaaaacgcatccagctcatctggttcctcatccgcagccgcctctaccagcggcccatcctcctcctccgctaccgaatcctcctcatctgcaggaagtagcatttcctccgccaccggcagcgcc…
SsCFEM2	atggtccagtcattctttacattcttttcttttctcgtatgcgtcaactctgcattaattccatccccattactcaatcgcgatgacacacccagctcagtagctccagcaccatcacttccctcatgtgcactttcctgtatcgcatcagcagttgcctctcaaacaacttgtggtgcggcagatttagcttgtcaatgtgatcctgataatgcgagtttaattcaaggggaagcgacgagttgtgttcttggtgcttgtgggattgaggaggctcttcaggtcctgaatgatgctactgcggaatgttcttctgttcttgcggctgaaagtgctactgctagtacgaagccttcttcaacagtaccacctgtagttccatccgcagctcttacttcg…
SsCFEM3	atggccttcatggtcagcatggctgtcattatcgaaggccaaccacaaaactccacagaactcctggcggatgcctcagctgcatacccgaaatgtgcgctcgtatgtacagctgagattcttcctacctccggatgttcttctacagatgttgaatgtatatgtaccaatattgcactccaacacaacgtaacagcgtgtgcgcaaaaaacttgtactattcctgagcttctgacgacaaagaacgtcacggatactttatgcggcgccccagtgcgcgatagaactttgacagcggaacttgtcggtctgattggtgtggcggatcttggcctcggcaaagatatatggacattaccgcctcaaaacataactaatatcctaaagttctactatgtc…
SsCFEM4	atgcctactatcattttcgttttgaccatgctggcgagcatagtatcgggtcaacttcaaaatcttcctaagtgcgggatggattgcctcaccagtgccgtcctaaactcgacttgtgctccgactgacacgccgtgtatttgcgccgacaaggctctccaggtccaggcgcatcagtgtgttctctctttctgcactgtacgagagcaattggctacgcttaacatcaccaatgccgagtgcggcatcttttcgggccatgaccactcatggtttccgccgctgatgtttttcgtcatctttgctggaatcatcttcgtcttgagattagtttccagagttgtatgccacacgaaattctggtgggatgacttcgtcaatctccttgccatgcttggc…
SsCFEM5	Atgaagttcaccaccgccttctcgattgcaggtactctcctctcggtatctgcccagaatttcggtgcggaacctgcttgtgctatcccctgtctccagagcgccatctccgtcgccggctgcggagccaacgatcaagcctgccaatgcggcaccgcccaaaccgccattcaaaccgccgcaaccccatgtctcatctcagcctgcaacgccaatgagcttgcaagtgccgctagcgtcggcgctgcactctgtgctgctttctccgcttccgcatctgcatctgcagtaacaggaagtgtaactacagaaggaggaagtgccatcacttctggaaatccaggaggtctcgctagctcgaccagcgcgcccggggcaagcggaagtccattgagttct…
SsCFEM6	atgagagtatcttcttggttatccttatggtgtgctgtgctcccagtcagcattgtcgccgagacactatcattgagtgatatcgttgaagctcttcccgcatgtgctgtcacttgtctcaccacagctattgcaaattctacctgctctcctaccgatgaacaatgtatttgtacaaacgtgccactgaacacagaagttaatgtctgtgtatcggcgcattgcaccgttaaagaagcacttactactaagaacgtaacatctgtcgcttgcaatgcaccttatagggacaaagggaatttctatacctggctctctaactccttcgttattgtttcctgggtggcatatcttttaagaattacatcaagattcatttctgacactaacctctggtgg…
SsCFEM7	atgaagtcctcagttatcctcgccatcagcgctttcactgctgcttctgtcgctcaacaatccatctccgaccttccatcatgtggtcaaacctgtatcaacaacatgctctccttggctccagctcttggctgcagctctcctgatgctgcttgtctctgcaccaaaccagactttgcctttggtatccgtgactgctccaatgaggcttgtggtgccgatgtcgccgcctcggtcatctcctatggtctactctactgcgcatctgcatctgcatctgccactgcctctggctccgccggctcagctactactttagctacctctaccgtcggttcttcttccgctcctagcagtggtgcagctggttcttctgctgctgccagttcttctgccatc…
SsCFEM8	Atgcaattcaccattgccggactcttggccattgccagcttggctagtgctcaatatgctggaattccaacttgcgctcaatcttgcatcgctgatgcagtaaaaaaggccaccacttgtggagcctctgatactgcttgccaatgcatacctgacaacgtctcgaagattcaaaatgctgctacaacctgcgttatcgacgcctgtggtattacagtcgctctaaccgttcaatctgctgctacctcagcatgtgcttctcttcctgcctcgtcggccagtgaacaaacatccgctagctctgttccatcgtcttcctatgtcgctcccagcagctctgcatcaattattccatcatccagcgctgttgcttcctattcatctgccaccgagtcttcg…
SsCFEM9	Atgaagttctcaatcatctttttggctgctgccacgattgtctctgcggctgagtttccaggtcagcctgcttgtgcgagtccctgcatcactcaagccatcagccaaggcaccaattgtgacattgaagacctagcttgccaatgtcaaccctccaatttggccggcatcttcaccgctatagttccctgtatcctaggctcatgcactgctcccggagagttacaacaagctcaagctgcgccaaatcaatgtgacaatctaggatccgctaccgctactaccagtaccgaatcatctacttcagaaacatcttcggcttctcccggttcatctactacttcgggtccagcctcgactactgcttccgataccagaactactggcccaactaccact…
SsCFEM10	Atgaagttctcatacgtcgctattggtctcggagctgcctccatcgtctcagctcaaagtgctgcttgcacatcagccgttgctgctgttcctgcctgtggtgctacttgcatcaatgcatcagtggaaaagttctgctcaagcaccgacaactacacttgtgaatgcgcatcttcaaccttctcttctatccaaagtgacgctactacttgcgttatcaacgcttgtggattgactaccgcagctcaagtcttgagtgctgtcaatgatgttgccttgtctaagatgataccgtactatctgagaaatgagggagctttagagaagaactcaagatggcagccgactactataatataa
SsCFEM11	ATGCTTCTTTGGTTCTCGACTTTGGTTAATACTCAGTCTCTTTCTGACGAGATCAATTCGCTTCCTTCGTGTTCTGACAGTTGTCTGGACATAGCTACAGGCTCGCTTGGATGTGGTGTTGGGGATTTTAGTTGTTTTTGTGCAGATGAAAGTGGAAGCCCAACGCAGGGTTCAACAGTATCCAGTGCGACCAGCTGTATTAAAAATTCGTGTAGTCTGCTTGATGCTAGCACTACTTTAAAGGTCGTTGGCCAAATTTGTGTCCTCATAAATGACCCCACATCTTCCATTTCCATATCCTCTTCAACAACATCAAGAGCTTCAAGCTCTTCCACGACGTCATTAAAGAGTATTAAAACTTCGAGTAGTTCAACATTATCTTCTTCAATGGCCTCTAAG…
SsCFEM12	ATGCCACCTGATTCGAGACCACGCCTTGGAGCTTCCGTGTCCAACAGACTGAGTGACTCAAAGAACTATGACCTCAACAACCTCGATGATTACAAGCCCATGAAAGTTTTGAAATATTCAGAAGCATTTGGGAGATGTATATACACAAACAATGCTGACATTCACCCTCCTACAGTGTTTCCGAGAATGGCAATGTTACCATCGAGCCTCCTCCTACTCATATACGCATTGTCGACTTGTGTTAATGCGGAATTTTCTTTAACATCTCAAATAACAAGTTTTATACCTTCGTGCGCACAAGTCTGCTTTGAGTCATTTGTACAAGACAACTATCCGACCAGTGTTTGTGGCGACACCCCTACGTTAGATTGCCTATGTGAAAATAGCAGCAAGTCTACA…
SsCFEM13	ATGAAGTACATCTCCATCGTTGCCATCACCGCAGTGCTCGCAGGTCTCACCTCGGCACAGAATGGACTCCCAACTTGTGCACAATCGTGTGTGACGAGGTACACGTCCGGGTCTGAGATCGGTGGCTGCACCAACCTCGATGTCGCCTGCATCTGTTCGAACTCCTCGTTTTTGAGTGGCATCGCGTGCTGTTTGGCGGACGCCTGCGAGGCGGCAGATGAGGCGACGGCGGTTGCTTATGCTCAGAATCTGTGTCGGACTGCTGGCGTAACCAATCTGCCATCTGCAGTCTCGTGCGCCTCAACTGCTAGCTCAACCGCTTCGGGCGCATCCAGTAGTGCCACTGGAGCATCCTCCTCGACCACTTCAGGCTCAGCGGGCGCAACAACTACATCTGGT…
