# Supplementary material for: Genome-Wide Identification of CFEM Proteins in Sclerotinia sclerotiorum Reveals Effector Candidates with Cell Death Suppression Activity
Source: Plants (Basel). 2026 Mar 20;15(6):957. doi: 10.3390/plants15060957 (PMC13030711; doi:10.3390/plants15060957)
Supplement: Supplementary file 1 [file plants-15-00957-s001.zip › Supplementry/Supplementry Table S5.xlsx]

## Sheet: Sheet1
Name	Genomic sequence
SsCFEM1	Atgcaattctcatacgcaaccatcaccgctctgctcgcttcagtagcttactcccaatctgtcgccagtgaagtagctcaacttccttcctgtgcccttacttgcttagcaaccgccgttcccggtgctggctgtggtctcgcagattatgcttgtcaatgcggtactgccaaagattctatcacccaggcagctaccccatgtatcgcagccggttgctctaccgaagatgctttgaaagtatgtattcctacttcctcccatcatatgggtaaaataattctaacaaactccctccaccagacccaacaagtaaccaaccaaatctgcgctctcgaaaacgcatccagctcatctggttcctcatccgcagccgcctctaccagcggcccatcctcc…
SsCFEM2	atggtccagtcattctttacattcttttcttttctcgtatgcgtcaactctgcattgtgagttcttagtcctctcctctctagtacttcaacaaaaaagctaatcctctcacttatcatctagaattccatccccattactcaatcgcgatgacacacccagctcagtagctccagcaccatcacttccctcatgtgcactttcctgtatcgcatcagcagttgcctctcaaacaacttgtggtgcggcagatttagcttgtcaatgtgatcctgataatgcgagtttaattcaaggggaagcgacgagttgtgttcttggtgcttgtgggattgaggaggctcttcgttagtattgtctttttttttttttttttttttttttggttttctagataac…
SsCFEM3	atggccttcatggtcagcatggctgtcattatcgaaggccaaccacaaaactccacagaactcctggcggatgcctcagctgcatacccgaaatgtgcggtaagtttggacgttcaaatctgctaggtcctattgttgacaagacttcagctcgtatgtacagctgagattcttcctacctccggatgttcttctacagatgttgaatgtatatgtaccaatattgcactccaacacaacgtaacagcgtgtgcgcaaaaaacttgtactattcctgagcttctgagtaagtgacataaatcgtggtatttcaccagtgcacgatcattgactttttacagcgacaaagaacgtcacggatactttatgcggcgccccagtgcgcgatagaactttgac…
SsCFEM4	atgcctactatcattttcgttttgaccatgctggcgagcatagtatcgggtcaacttcaaaatcttcctaagtgcggggttcgtaacaatcagcacgagatccagaaaagaattacctgtaaccaatgctgatatgctcggctttatagatggattgcctcaccagtgccgtcctaaactcgacttgtgctccgactgacacgccgtgtatttgcgccgacaaggctctccaggtccaggcgcatcagtgtgttctctctttctgcactgtacgagagcaattgggtgagaataccaaccccttcccccattgaatctccatcgtctacagcgaccattgcgtgcattgtctctaatgtattggcttggtagctacgcttaacatcaccaatgccgagt…
SsCFEM5	Atgaagttcaccaccgccttctcgattgcaggtactctcctctcggtatctgcccagaatttcggtgcggaacctgcttgtgctgtaagttttcttcccatctgtccctttcattctcattccacccacctgccgttctcttcctcccatctcacccaccccctctaccaacaaccaactaaccacccacaaaaacagatcccctgtctccagagcgccatctccgtcgccggctgcggagccaacgatcaagcctgccaatgcggcaccgcccaaaccgccattcaaaccgccgcaaccccatgtctcatctcagcctgcaacgccaatgagcttgcaagtgccgctagcgtcggcgctgcactctgtgctgctttctccgcttccgcatctgcatct…
SsCFEM6	atgagagtatcttcttggttatccttatggtgtgctgtgctcccagtcagcattgtcgccgagacactatcattgagtgatatcgttgaagctcttcccgcatgtgctgtaagttgtgaatattcttgaatcctgacatttcctcagccctgacaataaattaggtcacttgtctcaccacagctattgcaaattctacctgctctcctaccgatgaacaatgtatttgtacaaacgtgccactgaacacagaagttaatgtctgtgtatcggcgcattgcaccgttaaagaagcacttagtaagtcaaattcatatatcatatcaacttcagttctgattgttctagctactaagaacgtaacatctgtcgcttgcaatgcaccttatagggacaaag…
SsCFEM7	atgaagtcctcagttatcctcgccatcagcgctttcactgctgcttctgtcgctcaacaatccatctccgaccttccatcatgtggtgtaagtatttgactctttcttatgaatccacatcgagttcacatcatcgcaatcattaactatacaaacaaattgtataaacttgatggtgatgtgattcaatatttcaatgactaatcactttttctcaacagcaaacctgtatcaacaacatgctctccttggctccagctcttggctgcagctctcctgatgctgcttgtctctgcaccaaaccagactttgcctttggtatccgtgactgctccaatgaggcttgtggtgccgatgtcgccgcctcggtcatctcctatggtctactctactgcgcat…
SsCFEM8	Atgcaattcaccattgccggactcttggccattgccagcttggctagtgctcaatatgctggaattccaacttgcgctcaatcttgcatcgctgatgcagtaaaaaaggccaccacttgtggagcctctgatactgcttgccaatgcatacctgacaacgtctcgaagattcaaaatgctgctacaacctgcgttatcgacgcctgtggtattacagtcgctctaagtaagtactataattgagccttcgaattgatcccactgaccttttttagccgttcaatctgctgctacctcagcatgtgcttctcttcctgcctcgtcggccagtgaacaaacatccgctagctctgttccatcgtcttcctatgtcgctcccagcagctctgcatcaattat…
SsCFEM9	Atgaagttctcaatcatctttttggctgctgccacgattgtctctgcggctgagtttccaggtcagcctgcttgtgcggtatgttctctttaactccttccttctttcatacccaatccagttcactaaccactgtacagagtccctgcatcactcaagccatcagccaaggcaccaattgtgacattgaagacctagcttgccaatgtcaaccctccaatttggccggcatcttcaccgctatagttccctgtatcctaggctcatgcactgctcccggagagttacaacaagctcaagctgcgccaaatcaatgtgacaatctaggatccgctaccgctactaccagtaccgaatcatctacttcagaaacatcttcggcttctcccggttcatcta…
SsCFEM10	atgaagttctcatacgtcgctattggtctcggagctgcctccatcgtctcagctcaaagtgctgcttgcacatcagccgttgctgctgttcctgcctgtggtgtatgtgaccttttcatttacctcaatcttcttgacccaagattatcattcattttctcttcattatcatcccatgaccctcgcccagtttctgtattctttcctcctattgatccactaacatttttactaggctacttgcatcaatgcatcagtggaaaagttctgctcaagcaccgacaactacacttgtgaatgcgcatcttcaaccttctcttctatccaaagtgacgctactacttgcgttatcaacgcttgtggattgactaccgcagctcaagtcttgagtgctgtcaa…
