# Supplementary material for: Genome-Wide Identification of CFEM Proteins in Sclerotinia sclerotiorum Reveals Effector Candidates with Cell Death Suppression Activity
Source: Plants (Basel). 2026 Mar 20;15(6):957. doi: 10.3390/plants15060957 (PMC13030711; doi:10.3390/plants15060957)
Supplement: Supplementary file 1 [file plants-15-00957-s001.zip › Supplementry/Supplementry Table S6.xlsx]

## Sheet: Sheet1
Primer name	Primer sequence (5'→3')
SsCFEM4-SpeI-F	AATCGATCCAAccactagtatgcctactatcattttcgttttg
SsCFEM4-SpeI-R	CCTTGGAAACCATactagtgtgagtctgtgcctcttc
SsCFEM8-SpeI-F	AATCGATCCAAccactagtAtgcaattcaccattgccg
SsCFEM8-SpeI-R	CCTTGGAAACCATactagtgaaggcaaagatagcggc
SsCFEM9-SpeI-F	AATCGATCCAAccactagtAtgaagttctcaatcatctttttgg
SsCFEM9-SpeI-R	CCTTGGAAACCATactagtcaaagcagcaactacagc
pmt-F	GCATACGAAAATACCCCACG
pmt-R	atttcacacaggaaacagcg
pCXSN-SsCFEM1-F	aacgatactcgagggggatccAtgcaattctcatacgcaacca
pCXSN-SsCFEM1-R	gggaaattcgctagtggatccTTAcaaagcaaaagcagccaag
pCXSN-SsCFEM2-F	aacgatactcgagggggatccatggtccagtcattctttacattct
pCXSN-SsCFEM2-R	gggaaattcgctagtggatccTTAagaatcaggattacctggattatctcc
pCXSN-SsCFEM4-F	aacgatactcgagggggatccatgcctactatcattttcgttttgacc
pCXSN-SsCFEM4-R	gggaaattcgctagtggatccTTAgtgagtctgtgcctct
pCXSN-SSCFEM5-F	aacgatactcgagggggatccAtgaagttcaccaccgcc
pCXSN-SSCFEM5-R	gggaaattcgctagtggatccTTAcaaaagagccacaactcc
pCXSN-SSCFEM6-F	aacgatactcgagggggatccatgagagtatcttcttggttatccttatgg
pCXSN-SSCFEM6-R	gggaaattcgctagtggatccTTAaacccaatcccgactc
pCXSN-SSCFEM7-F	aacgatactcgagggggatccatgaagtcctcagttatcctcgc
pCXSN-SSCFEM7-R	gggaaattcgctagtggatccTTAcaaaagaagagcagcaagacc
pCXSN-SSCFEM8-F	aacgatactcgagggggatccAtgcaattcaccattgccg
pCXSN-SSCFEM8-R	gggaaattcgctagtggatccTTAgaaggcaaagatagcggc
pCXSN-SSCFEM9-F	aacgatactcgagggggatccAtgaagttctcaatcatctttttggct
pCXSN-SSCFEM9-R	gggaaattcgctagtggatccTTAcaaagcagcaactacagcc
pCXSN-SSCFEM11-F	aacgatactcgagggggatccATGCTTCTTTGGTTCTCGACTT
pCXSN-SSCFEM11-R	gggaaattcgctagtggatccTTACCCACTAGCATCAAACCAAC
pCXSN-SSCFEM13-F	aacgatactcgagggggatccATGAAGTACATCTCCATCGTTGC
pCXSN-SSCFEM13-F	gggaaattcgctagtggatccTTACAACAGCCCGATCATGGC
Nbactin-QPCR-F	CTTGAAACAGCAAAGACCAGC
Nbactin-QPCR-R	CATCCTATCAGCAATGCCCG
WRKY2-QPCR-F	TCACTGGTGCAACCATCTCC
WRKY2-QPCR-R	CACCTGCAACCAAGATCTGC
EDS1-QPCR-F	GGCCTTCTGGGCAATGATGT
EDS1-QPCR-R	ATCTTCGAGATGCCAGCAAGC
PRF-QPCR-F	TCTGTTGCCAATTCAGCCCA
PRF-QPCR-R	AGCTGACAAAAACCAAAGCCA
